# Supplementary material for: DNA Sensing Platforms: Novel Insights into Molecular Grafting Using Low Perturbative AFM Imaging
Source: Sensors (Basel). 2023 May 8;23(9):4557. doi: 10.3390/s23094557 (PMC10181596; doi:10.3390/s23094557)
Supplement: Supplementary file 1 [file sensors-23-04557-s001.zip]

Archive with 1 entries (1 files):
- sensors-2362111-supplementary.pdf
